# Supplementary material for: Exploring molecular and modular insights into space ionizing radiation effects through heterogeneous gene regulatory networks
Source: NPJ Microgravity. 2025 Jul 18;11:44. doi: 10.1038/s41526-025-00508-6 (PMC12274625; doi:10.1038/s41526-025-00508-6)
Supplement: Supplementary file 2 — Supplementary Data 1 [file 41526_2025_508_MOESM2_ESM.xlsx]

## Sheet: miRNA
Name	logFC	AveExpr	t	P.Value	adj.P.Val	B	GSM502123	GSM502983	GSM502989	GSM502995	GSM502091	GSM502349	GSM502985	GSM502991	GSM502997	GSM502114
hsa-miR-497-5p	-1.91691	1.60307	-2.25012	0.0488775	0.996722	-4.24643	0	0	0	3.22306	0	3.19327	3.08417	2.65895	3.87122	0
hsa-miR-513c-5p	1.08496	4.62261	2.48146	0.033073	0.866513	-3.87888	4.91681	6.38881	5.31022	4.14211	5.0675	4.74523	3.50613	4.69228	3.38367	4.07331
hsa-miR-513b-5p	1.11153	5.65926	2.84632	0.0178173	0.686184	-3.28688	6.05346	7.43864	6.38881	5.37121	5.82303	5.58612	4.76973	5.65331	4.66041	4.84792
hsa-miR-483-5p	1.31528	6.14728	5.92916	0.000162209	0.0424986	1.29998	6.42292	7.47522	6.80374	6.69122	6.63152	5.69188	5.43091	5.54881	5.62156	5.15503
hsa-miR-34a-5p	1.72118	8.7273	5.1407	0.000477356	0.0625337	0.255152	9.67732	9.04157	9.33331	9.60088	10.2864	8.33948	7.12888	7.47522	7.77726	8.61268
hsa-miR-345-5p	2.11074	3.011	2.78406	0.0197989	0.686184	-3.38849	3.63868	4.57986	4.02704	4.42536	3.6609	0	3.27429	3.48399	3.01985	0
hsa-miR-424-3p	2.64576	4.48737	3.31976	0.00804347	0.526847	-2.51415	5.12649	6.45249	5.72558	6.52075	5.22593	3.24933	3.99583	4.07331	4.50398	0
hsa-miR-145-5p	0.758181	1.49085	0.761856	0.464216	0.996722	-6.11968	0	3.30211	3.73217	2.31543	0	0	1.85108	3.70773	0	0
hsa-miR-146a-5p	-0.0283096	11.5594	-0.0781698	0.939277	0.996722	-6.41898	10.5701	12.0172	12.0804	11.8494	11.2091	10.7922	11.8494	12.1639	11.7593	11.303
hsa-miR-146a-3p	NA	NA	NA	NA	NA	NA	NA	NA	NA	NA	NA	NA	NA	NA	NA	NA

## Sheet: Gene
Name	logFC	AveExpr	t	P.Value	adj.P.Val	B	GSM506087	GSM506091	GSM506095	GSM506099	GSM506102	GSM506089	GSM506093	GSM506097	GSM506115	GSM506116
PRPF8	0.0771558	12.1187	0.545704	0.596223	0.999156	-6.1452	12.1704	11.952	11.9183	12.5465	12.1992	12.1044	11.9337	11.9994	12.2302	12.1329
PTPN11	-0.124362	7.57789	-0.806502	0.437137	0.998492	-5.96708	7.38919	7.68668	7.63334	7.26487	7.60445	7.28143	7.75059	7.45766	7.77348	7.93718
PTPN6	0.20463	11.4875	0.813304	0.433391	0.998492	-5.96161	11.351	11.6809	10.9152	12.406	11.5961	11.5737	11.3147	10.9333	11.5963	11.5081
RAD51	-0.671785	7.06033	-4.16286	0.00160069	0.200771	-0.937276	6.70773	7.10034	6.8986	6.25227	6.66323	7.50231	7.49977	7.17015	7.41324	7.39563
ISG20	-2.16356	14.0431	-8.35844	4.45827e-06	0.00284457	4.49375	12.9605	12.9038	12.847	12.4678	13.6277	14.4504	15.2006	15.1212	15.0756	15.7768
MLC1	-2.03436	7.62885	-5.80046	0.000121856	0.0388748	1.5094	7.65616	6.79748	6.6373	5.74721	6.22019	9.15826	8.97558	8.14737	8.93181	8.01709
C6orf25	-1.60409	5.15996	-5.63781	0.000154745	0.0445271	1.28548	4.54944	5.23266	4.03921	4.14687	3.82137	5.76714	6.52732	5.97973	6.15812	5.3777
RHOA	0.27523	13.2397	1.67286	0.12268	0.937032	-4.99061	12.9492	13.5466	13.4654	13.7184	13.2069	13.2036	13.2782	13.1772	12.8121	13.0393
RNF7	-0.0167736	13.2186	-0.159316	0.876324	0.999156	-6.28679	13.2041	13.191	13.3542	13.0289	13.2732	13.2645	13.2501	13.1721	13.2266	13.2218
RPA1	-0.0521644	12.5932	-0.488669	0.634726	0.999156	-6.17556	12.5647	12.687	12.6199	12.5137	12.4504	12.5627	12.6383	12.769	12.6159	12.5106
RPS27A	-0.0744373	15.6077	-0.579223	0.574173	0.999156	-6.12588	15.7611	15.4891	15.6362	15.5434	15.4225	15.6352	15.5987	15.8734	15.7486	15.3686
BIRC5	-1.53845	6.13181	-7.11597	2.01192e-05	0.0105446	3.16502	5.40047	5.7025	5.22142	5.28869	5.19985	7.33591	7.27002	6.31018	7.08789	6.50119
BCL2	-0.124684	9.74226	-0.597311	0.56246	0.999156	-6.115	10.1684	9.47338	9.37058	9.36357	10.0236	9.95676	9.52728	9.43937	10.085	10.0146
NCAPG	-1.27212	6.67618	-5.92576	0.000101626	0.0355087	1.67895	5.88485	6.12131	6.69517	5.55206	5.94721	7.44537	7.54281	7.41111	7.33178	6.83013
SIRT1	-0.0424182	9.8981	-0.299553	0.770133	0.999156	-6.25302	9.63771	9.90342	10.022	10.0978	9.72359	9.68951	9.9887	9.92926	10.2042	9.78494
KIAA0101	-1.25737	7.33839	-7.53409	1.18818e-05	0.00645798	3.63609	6.61955	7.12357	6.87813	6.32959	6.59769	7.99877	8.24411	7.9944	7.90321	7.69489
SLMO1	0.336075	7.18929	0.952776	0.361283	0.995734	-5.84061	6.50211	8.42747	7.8435	7.10368	6.90985	6.45908	7.64929	7.21909	6.9018	6.87697
SMAD3	-0.267952	9.67103	-1.68719	0.119841	0.937032	-4.97058	9.63058	9.36975	9.43194	9.87659	9.37643	9.59426	9.67687	9.84465	10.2317	9.6776
SMAD4	0.0152829	8.08732	0.0704282	0.945124	0.999156	-6.29755	7.774	8.18017	8.26043	8.7061	7.55409	7.87257	8.35232	8.34267	7.95714	7.8737
SNX13	0.0938061	9.07396	0.826909	0.425959	0.996906	-5.95053	9.04193	9.16281	9.24609	8.90787	9.24559	9.04857	9.08135	9.0407	8.88345	9.08118
SOX2	-0.741129	3.7457	-2.98215	0.0125423	0.554283	-2.90672	4.23582	3.04943	3.4555	2.86859	3.26636	4.54998	4.05136	4.23582	3.89647	3.8477
SP1	0.0809362	7.81571	0.495666	0.629938	0.999156	-6.172	7.49018	8.10305	7.89718	8.20441	7.58606	7.87504	8.00258	7.65412	7.68968	7.65477
AAMP	0.0981622	10.6975	0.587756	0.568631	0.999156	-6.12079	10.8756	10.9003	10.2988	10.6916	10.9667	10.9963	10.6583	10.3692	10.4905	10.728
BRCA1	-0.079664	7.60001	-0.436814	0.670744	0.999156	-6.20038	7.63838	7.97458	7.56502	7.44099	7.18193	7.93123	7.80942	7.41416	7.78863	7.25578
SRF	-0.0877627	8.75049	-0.55011	0.593299	0.999156	-6.14272	8.61541	8.79673	8.30251	8.99025	8.82817	8.80522	8.86664	8.43299	8.98929	8.87773
SYK	0.270827	11.1882	1.25245	0.236522	0.975961	-5.52844	11.443	11.4361	10.8077	11.7783	11.153	11.5254	11.1158	10.8388	11.1958	10.5881
BTG3	0.402485	11.8194	1.85401	0.0908754	0.911042	-4.73065	11.7854	11.881	12.3435	11.6965	12.3969	11.4299	11.4944	11.5447	11.3147	12.3071
TCEB1	0.0633953	10.6941	0.36051	0.725331	0.999156	-6.232	10.4596	10.918	10.9717	10.2873	10.9924	10.5893	10.707	10.7775	10.3457	10.8925
TCEB2	-0.100718	11.1911	-0.562954	0.58482	0.999156	-6.13539	10.9091	11.0681	11.5135	11.2401	10.973	11.0122	11.0304	11.6902	11.4617	11.0128
BUB1	-0.185978	5.59857	-0.847171	0.415051	0.996819	-5.93375	4.97175	5.76812	5.91481	5.32498	5.54825	5.44691	6.11094	6.01799	5.2766	5.60536
BZW2	-0.352606	11.3616	-2.99439	0.0122717	0.549045	-2.88603	11.2574	11.1869	11.3207	10.9007	11.2605	11.4987	11.4637	11.6711	11.5718	11.4841
TSPAN13	-1.19815	6.91296	-6.6237	3.84429e-05	0.0181984	2.57717	6.51968	6.0775	6.04653	6.48178	6.44395	7.00412	7.67341	7.5504	7.43503	7.89722
TNF	-0.185112	9.95733	-0.434808	0.672156	0.999156	-6.20128	9.94098	9.42467	9.04144	9.92921	10.9876	10.5242	9.80277	9.01345	9.78875	11.1202
ASPM	-1.17493	5.41175	-6.68832	3.52489e-05	0.0172426	2.65644	4.8229	5.01121	5.0991	4.56512	4.62309	6.15632	6.00409	6.42595	5.75729	5.65242
TNFRSF4	-0.300446	8.56884	-0.691322	0.503771	0.999156	-6.0535	7.97302	8.09444	7.57464	9.34697	9.10402	8.4658	8.42024	7.79917	8.95794	9.95217
CDCA2	-1.10466	5.42589	-6.41005	5.14112e-05	0.021556	2.31043	4.86045	5.14446	5.13355	4.346	4.88335	5.93289	5.99422	5.90303	5.76689	6.29409
TNFSF9	0.428789	5.82862	2.2312	0.0475562	0.81305	-4.15028	6.15824	5.63191	5.97394	6.17629	6.27468	5.96052	6.0419	5.35847	5.28888	5.42134
TOP2A	-0.720145	4.68699	-2.84102	0.0161337	0.61657	-3.14491	4.23683	4.83071	4.14155	4.64831	3.77717	5.36951	5.64059	4.7773	4.5274	4.9205
TP53	-0.0768219	6.89583	-0.191534	0.851616	0.999156	-6.28084	5.82057	6.83287	6.31497	8.4564	6.86228	6.66507	7.03241	6.73996	6.96552	7.26823
TP53I3	0.779018	9.85694	4.78951	0.000571653	0.110382	0.0480318	10.0781	10.4446	10.0903	10.5619	10.0573	9.84228	9.52786	9.2953	9.48999	9.1817
RAD54L	-1.04018	5.72228	-6.14332	7.4533e-05	0.0295614	1.96729	4.98566	5.47028	5.53546	4.78941	5.23017	6.20518	6.40495	6.09464	6.038	6.46909
TRIP4	-0.00201394	11.096	-0.0171735	0.986607	0.999156	-6.30001	10.9927	11.2539	11.2724	10.9364	11.0194	11.0504	11.1859	11.1188	10.9524	11.1773
CDC45	-1.03296	6.88679	-5.95328	9.76833e-05	0.0349635	1.71584	6.44681	6.42536	6.25287	6.04594	6.6806	7.57202	7.40118	6.99738	7.26109	7.7847
TSPAN15	0.456439	5.10804	1.42952	0.180787	0.962616	-5.3145	4.88607	5.78956	5.13333	4.78176	6.09058	4.68672	5.22216	4.89392	4.07223	5.52407
TWSG1	0.000546127	5.67429	0.00217535	0.998303	0.999716	-6.30016	4.92998	6.08707	6.04312	5.79055	5.52207	5.4255	6.036	5.98191	5.13937	5.78728
UBC	0.101035	16.7428	0.993777	0.341806	0.995734	-5.80196	16.8275	16.8044	16.7171	16.8534	16.7644	16.7748	16.7906	16.6655	16.5846	16.6459
UGCG	-0.3313	8.852	-2.46491	0.031515	0.732937	-3.77171	8.72522	8.63707	8.55463	8.6992	8.81565	8.81306	8.83667	8.99986	9.04705	9.39164
USF1	0.0765509	6.28865	0.131934	0.897432	0.999156	-6.29099	5.50668	6.10926	5.19934	6.80801	8.01133	5.75025	6.06417	5.48406	5.98201	7.97137
EXO1	-1.00405	4.2208	-5.54659	0.00017722	0.0490698	1.15802	3.49428	4.00443	3.85778	3.67528	3.56211	4.7579	4.96417	4.14174	4.74361	5.0067
HIST1H4H	1.04974	8.25552	6.30409	5.95157e-05	0.0242609	2.17548	8.61212	8.83166	9.07942	9.02876	8.34999	7.79292	7.68744	7.93789	7.81305	7.42194
YBX2	-0.185173	4.92687	-0.84689	0.415201	0.996819	-5.93398	5.12355	4.57445	4.91257	4.92946	4.63138	5.55821	4.71344	4.4896	5.44266	4.89337
PLXNA2	1.10969	6.49234	5.84843	0.000113647	0.0370614	1.57461	7.03752	7.28966	7.30671	6.73916	6.8629	6.43218	6.1753	5.75812	5.69875	5.62315
ZNF598	-0.121597	11.4061	-0.871056	0.402436	0.995762	-5.91351	11.5141	11.2553	11.4186	10.9733	11.5654	11.4002	11.4189	11.466	11.3659	11.6836
POLH	1.15311	8.87186	5.67208	0.000147101	0.0431742	1.33303	9.7517	9.31296	9.90199	8.94193	9.33349	8.21347	8.56176	8.29266	8.52833	7.88032
HIST1H2BJ	1.16963	7.55253	6.00888	9.02049e-05	0.0330939	1.79001	7.90938	8.20905	8.4901	8.43988	7.63833	6.94707	6.93186	7.27536	7.1123	6.57199
CCNA2	-0.323236	4.53092	-1.26446	0.232343	0.975961	-5.51457	4.0595	4.62663	4.80842	4.74413	3.60783	4.65253	5.05144	4.67058	4.9291	4.15904
CCNB1	-0.345343	7.33725	-1.35338	0.203242	0.974747	-5.40894	6.70029	7.39229	7.36345	7.79457	6.57228	7.35037	7.5598	7.54093	8.02555	7.07293
CCNB2	0.294385	6.253	1.21564	0.249706	0.977421	-5.57032	6.2471	6.56822	5.75591	7.07282	6.35693	6.34787	6.13618	5.91772	5.64893	6.47836
CCND1	-0.0761085	5.06263	-0.136944	0.893563	0.999156	-6.29028	4.66384	5.52221	3.80912	5.09846	6.02927	5.07543	4.49917	4.1102	4.75065	7.068
BAX	1.17441	11.7786	9.23726	1.69338e-06	0.00138973	5.31313	12.6449	12.2706	12.4339	12.0777	12.4022	11.3183	11.1334	11.2255	11.1422	11.1377
CD27	-0.127329	11.1077	-0.296317	0.772538	0.999156	-6.25402	11.0131	10.9255	11.3762	11.3377	10.5674	9.53185	11.4302	11.8189	12.2188	10.8568
CD276	0.407155	7.54707	1.20728	0.252781	0.977421	-5.57971	7.38149	8.47904	7.22834	8.52471	7.13964	7.57848	7.75548	6.84477	7.75581	6.78291
CD4	0.147791	13.2416	0.818039	0.430794	0.996906	-5.95777	13.4342	13.3243	13.3966	13.4372	12.9852	13.5972	13.2523	13.3665	12.9176	12.705
CD40	-0.356964	9.32841	-0.605049	0.55749	0.999156	-6.11026	8.92248	8.8385	7.87498	9.31467	10.799	9.73735	9.12873	8.1153	9.428	11.1251
CD40LG	-0.335413	6.14895	-0.93044	0.372223	0.995734	-5.86109	5.5961	5.8056	6.48046	5.72909	6.29497	5.01699	6.01393	6.95584	6.61134	6.9852
ASCC3	1.22791	9.28685	5.85409	0.000112716	0.0370614	1.58228	10.2923	9.6487	10.2952	9.33939	9.92843	8.58229	8.42739	8.55749	8.68552	9.11181
CD8A	-0.307953	12.3783	-0.902888	0.386037	0.995734	-5.88578	13.4654	11.8495	11.9412	12.2323	11.6334	13.2041	12.0622	12.5028	12.7138	12.1788
CDA	0.846553	7.65451	1.56179	0.146785	0.945898	-5.14237	8.00887	7.76503	7.66525	9.9006	7.04917	8.01179	6.83948	7.47232	7.94625	5.88633
CDC20	-0.17775	6.14814	-0.732344	0.479357	0.999156	-6.0241	6.55502	6.21325	5.67295	5.98201	5.87311	7.03666	6.26902	5.86098	6.12276	5.89567
TRIAP1	1.23012	10.4499	8.75992	2.83837e-06	0.00189332	4.87958	11.3198	10.9763	11.1929	10.7001	11.1356	9.92253	9.83194	9.65352	9.76782	9.99818
CDC5L	0.0254022	11.0172	0.208827	0.838421	0.999156	-6.2772	10.9951	11.0788	10.8652	11.1794	11.0308	10.9744	11.0752	10.7352	11.0604	11.1773
XPC	1.23763	10.4825	9.20867	1.74554e-06	0.00138973	5.2879	11.188	10.8645	10.927	11.1899	11.337	9.74655	9.84779	9.6941	10.0777	9.95217
CDCA8	-0.382894	8.45138	-2.93876	0.0135517	0.561784	-2.98005	8.24744	8.39868	8.44572	8.03493	8.17292	8.76258	8.80752	8.56968	8.68346	8.39092
CDK1	-0.955681	5.85992	-4.36045	0.00115042	0.15778	-0.620611	5.30198	5.31168	6.17488	4.84939	5.27245	6.44482	6.23419	6.49323	6.05985	6.4567
CDK4	0.054425	10.5196	0.246795	0.809637	0.999156	-6.26812	9.91571	10.6443	10.3895	11.2543	10.5301	10.1563	10.5249	10.6799	10.5334	10.5673
CDKN1A	2.04916	9.58511	4.29036	0.00129269	0.174039	-0.73235	10.1523	10.4931	9.93365	11.646	10.8234	8.70777	8.44445	7.71851	7.71584	10.2161
CEBPB	0.364512	9.75969	2.14667	0.0551	0.837885	-4.28413	9.81743	10.0089	10.0262	9.84886	10.0084	10.0278	9.60204	9.40549	9.08736	9.76454
CHCHD4	-0.102393	10.4935	-0.873683	0.401065	0.995762	-5.91125	10.3893	10.574	10.1992	10.4351	10.6139	10.6696	10.5834	10.5069	10.4712	10.4924
CHEK1	-0.542116	6.13794	-2.26779	0.0446065	0.805095	-4.09178	5.37224	6.20147	6.31776	5.38092	6.06202	6.4649	6.66047	6.11049	5.9966	6.81253
CKB	0.0721985	8.81065	0.247379	0.809197	0.999156	-6.26797	9.59793	9.13845	8.36155	7.93256	9.20329	9.03337	8.76828	8.5218	8.53953	9.0098
ASTN2	1.25892	10.2781	9.1038	1.95227e-06	0.00143248	5.19457	11.1288	10.6968	10.9224	10.9684	10.8216	9.73183	9.57008	9.53042	9.97432	9.43661
COX17	-0.0587765	9.84238	-0.193738	0.849932	0.999156	-6.28039	9.72578	9.65006	10.1216	9.01202	10.5555	9.81975	9.40687	9.9673	9.51777	10.6472
COX19	-0.104576	9.44421	-0.379924	0.711275	0.999156	-6.22451	9.22936	9.27523	10.0157	9.5024	8.93695	9.05118	9.44299	10.0473	10.0526	8.8885
CTNNB1	0.155389	8.98124	1.22963	0.244627	0.976739	-5.55451	8.95762	9.21783	8.8918	9.15063	9.07681	8.77377	9.19171	8.90995	8.74748	8.89484
CTNS	0.31317	9.89476	1.42887	0.180972	0.962616	-5.31533	9.69226	10.3562	9.74921	10.206	10.253	9.97119	10.0113	9.46732	9.13798	10.1031
CUL5	-0.0771152	9.10207	-0.460175	0.654403	0.999156	-6.18953	8.8546	9.01553	9.45601	8.80732	9.1841	8.99218	8.86345	9.43539	9.36928	9.04284
HIST1H4F	1.26185	7.8437	5.73643	0.000133815	0.040911	1.42177	7.81113	8.5476	8.92703	8.78846	8.29891	7.05084	7.16339	7.65914	7.25004	6.94045
DR1	-0.0505608	10.0282	-0.447319	0.663373	0.999156	-6.19557	9.95075	10.079	10.0474	10.1013	9.83633	10.124	10.1892	10.11	9.93237	9.91203
ABCC1	0.445611	8.21101	1.54345	0.151141	0.948677	-5.16682	8.00291	8.68841	7.75548	9.22378	8.49848	7.97182	8.32776	7.72438	7.45185	8.4652
EEF1G	-0.0019565	15.4155	-0.0178483	0.986081	0.999156	-6.3	15.4808	15.2278	15.3796	15.5939	15.3908	15.3499	15.354	15.45	15.4887	15.44
ALCAM	0.363025	5.96589	1.36517	0.199617	0.974747	-5.39454	6.21922	6.6425	5.80632	6.03004	6.03892	6.16037	6.54449	5.14459	5.3785	5.69393
EI24	0.551615	9.63029	4.06769	0.00188	0.21896	-1.09158	9.83949	9.94095	9.59723	10.026	10.1268	9.36331	9.51575	9.19642	9.19448	9.50246
EP300	0.157115	7.25272	0.709219	0.493029	0.999156	-6.04086	7.39049	7.34497	6.53983	7.95288	7.42821	7.22282	7.20391	6.98273	7.10874	7.3526
TNFRSF10B	1.26685	10.2113	9.18015	1.79931e-06	0.00138973	5.26265	10.8199	10.6252	10.8231	10.9305	11.0247	9.65631	9.43738	9.3161	9.59002	9.88936
ALKBH3	-0.0206852	8.2813	-0.158879	0.87666	0.999156	-6.28686	8.29872	8.23784	8.19105	8.16734	8.45986	8.49447	8.13452	8.01547	8.40299	8.41077
FAM160B2	-0.000217686	9.85946	-0.00138745	0.998918	0.999716	-6.30016	9.92843	9.53185	9.87941	9.8876	10.0695	9.6104	9.55439	9.9384	10.1208	10.0739
FCER1G	0.496428	12.6308	2.25438	0.0456666	0.806523	-4.11326	12.1874	12.943	12.8784	13.605	12.7814	12.2669	12.3169	12.5888	12.4265	12.314
PCNA	1.26777	11.8907	9.84171	9.06851e-07	0.000950574	5.82547	12.7415	12.4249	12.4109	12.3401	12.7053	11.4109	11.2186	11.1509	11.1094	11.3941
FYN	-0.27462	12.21	-1.7017	0.117027	0.937032	-4.95021	12.1395	11.7471	11.9376	12.5233	12.0159	12.0936	12.3478	12.4143	12.5998	12.2811
SESN1	1.28343	9.55274	5.90678	0.000104445	0.035645	1.65343	9.99037	10.1806	10.372	10.5574	9.87191	8.35734	9.2065	9.31031	9.13925	8.54176
ANKMY2	-0.297707	7.52744	-0.898125	0.38846	0.995734	-5.88998	7.43534	7.44567	7.3025	7.7129	6.99652	7.32456	7.65147	7.09351	7.2702	9.04172
TMEM30A	1.37456	9.67887	6.59692	3.98563e-05	0.0182779	2.54413	9.78475	10.4991	10.4427	10.8828	10.2213	9.03257	9.30402	9.0113	8.55174	9.05831
GNG13	-0.0924863	6.60103	-0.450072	0.661448	0.999156	-6.19429	6.40519	6.14427	6.49652	7.23208	6.49588	6.56587	6.46587	6.51374	7.0926	6.59829
GP6	0.374444	4.48776	1.85308	0.0910176	0.911042	-4.73202	4.84006	4.59784	4.98829	4.48728	4.46146	4.7995	3.99207	3.89581	4.66585	4.14948
ANKZF1	-0.0127886	9.67922	-0.0629601	0.950934	0.999156	-6.29807	10.0549	9.49678	9.58821	9.87877	9.34548	9.74604	9.37813	9.72481	10.2549	9.32423
HDAC1	-0.123721	12.8556	-1.03639	0.322387	0.993195	-5.76037	12.9559	12.7261	12.6695	12.9465	12.6707	12.9225	12.8911	12.8247	13.1309	12.8182
HIF1A	-0.0855088	10.1011	-0.366984	0.720631	0.999156	-6.22955	9.78869	10.1042	10.8612	9.75001	9.78769	9.96521	10.1174	10.6012	9.81384	10.2217
PHPT1	1.38306	13.3699	8.93333	2.34694e-06	0.00164006	5.04016	13.9152	14.16	14.0202	14.001	14.2107	12.612	12.8241	12.3996	12.4365	13.1196
RPS27L	1.44131	13.8471	10.8247	3.50131e-07	0.000428181	6.57921	14.4105	14.609	14.8958	14.3339	14.5896	12.9494	13.0802	13.2557	13.1939	13.1531
PLK2	1.48966	8.80473	6.07334	8.22909e-05	0.0315738	1.87538	9.81799	9.06824	9.94883	9.44461	9.46812	8.44129	7.73052	8.64795	7.4953	7.98441
HMGB3	0.264639	7.80549	1.33266	0.209739	0.975961	-5.43401	8.24168	8.19016	8.01477	7.37922	7.8632	8.18727	7.63955	7.44416	7.61514	7.47971
HNRNPA2B1	-0.0129661	12.2306	-0.0858404	0.933144	0.999156	-6.29628	11.8692	12.2526	12.2122	12.4752	12.3113	12.1465	12.3853	12.2205	11.9382	12.4948
HSPA4	-0.0487883	10.2399	-0.309527	0.762737	0.999156	-6.24984	10.2216	10.4719	9.83574	10.302	10.2463	10.2752	10.4279	9.86392	10.3133	10.441
IL13RA1	0.342103	11.8992	1.68306	0.120654	0.937032	-4.97637	11.9045	12.2865	11.9752	11.8701	12.3151	12.22	11.9583	11.6267	11.0949	11.7409
CCNG1	1.49751	10.7413	8.11944	5.87897e-06	0.00345095	4.25441	11.3405	11.2432	11.6726	12.0449	11.1489	9.85592	10.0364	10.2109	10.1208	9.7386
APOBEC3A	-1.00821	8.77638	-1.67873	0.121511	0.937032	-4.98242	7.60468	8.64208	9.04027	7.2185	8.85583	9.05754	10.1034	9.8791	7.06924	10.2931
APOBEC3B	-1.01938	8.53377	-2.45402	0.0321285	0.734592	-3.78958	7.41253	8.4314	7.71857	7.84098	8.71693	8.68107	9.76031	8.56692	7.99729	10.2117
APOBEC3C	0.607434	9.62939	2.29962	0.0421845	0.797754	-4.04065	9.71095	9.73557	9.24657	10.7547	10.2178	9.3553	9.16054	8.98964	9.33794	9.78494
BBC3	1.58135	12.7255	9.49796	1.2885e-06	0.00118179	5.53895	13.8876	13.4403	13.3075	13.2271	13.7183	12.3143	11.932	11.7803	11.9063	11.7413
KIF11	-0.261899	5.3778	-1.3835	0.194094	0.968426	-5.372	5.24955	5.19238	5.41938	5.53546	4.83749	5.88451	5.26496	5.86869	5.31278	5.21281
KIF23	-0.263145	7.15675	-1.28811	0.224288	0.975961	-5.48698	7.39667	6.83666	7.05293	6.86845	6.97116	7.9823	7.27846	7.26285	6.95787	6.96011
KIF2C	-0.426587	6.24372	-2.74388	0.019187	0.62991	-3.30819	6.20823	5.83779	5.84352	6.18201	6.08061	6.84767	6.19687	6.25256	6.3782	6.6098
MDM2	1.66855	7.48794	14.3337	1.96034e-08	4.10972e-05	8.63516	8.20996	8.40277	8.38979	8.21746	8.3911	6.7027	6.80646	6.75722	6.43811	6.56382
ACTA2	1.90333	9.03803	6.05963	8.39099e-05	0.0315738	1.85728	10.3653	10.0594	9.2953	10.4329	9.79556	8.45295	8.24196	7.16073	7.78873	8.78745
LYN	0.166964	12.1838	0.444104	0.665625	0.999156	-6.19705	12.2767	12.343	11.2609	12.2885	13.1675	12.3011	12.1602	11.1876	11.8323	13.0205
MAD2L1	-0.552923	8.19642	-3.10852	0.0100143	0.506045	-2.69294	7.97672	7.84449	8.34234	7.4765	7.95976	8.39228	8.66564	8.73827	8.11962	8.44861
CD70	1.90991	10.1115	7.71788	9.48731e-06	0.00535486	3.83529	11.6273	10.8995	11.1041	10.4844	11.2169	9.20436	8.71234	8.72627	9.53129	9.60833
MAPK3	0.246772	7.96528	1.33359	0.209443	0.975961	-5.43289	8.07971	8.22551	7.58247	8.59231	7.96333	8.13229	7.90004	7.75769	7.60477	7.81468
MCM10	-1.43133	3.9204	-4.88841	0.000488303	0.102369	0.198222	3.03219	2.27068	3.11909	3.87256	3.72914	4.64699	4.56076	4.12788	4.77104	5.07362
MCM2	-0.152789	9.2408	-0.962595	0.356548	0.995734	-5.83148	9.19398	9.07894	8.87765	9.31895	9.35251	9.4959	9.23861	8.9213	9.29111	9.63906
ZMAT3	1.93569	7.6868	10.2698	5.93622e-07	0.000670108	6.16525	8.36398	8.31076	8.89922	9.25017	8.44911	6.53995	6.65495	6.85502	6.84826	6.69661
GLS2	1.96591	7.72208	14.5112	1.72407e-08	4.10972e-05	8.71807	9.03696	8.5575	8.80291	8.6017	8.52608	6.56193	6.8033	6.66939	6.93156	6.72945
ASCC1	0.161059	8.34416	1.17093	0.266502	0.977421	-5.61993	8.16928	8.56968	8.63441	8.62401	8.12609	8.24866	8.35595	8.29536	8.24352	8.17468
ASCC2	0.181067	9.04555	1.48508	0.165762	0.956999	-5.24341	9.1113	9.2953	8.85567	9.18011	9.23805	9.03771	9.06938	8.86566	8.81255	8.98981
MRPS25	-0.0443619	12.0887	-0.304988	0.7661	0.999156	-6.2513	11.7432	12.3616	12.1956	12.1465	11.8856	12.017	12.0478	12.2372	12.3019	11.9503
DDB2	2.28871	13.0503	16.7016	3.93944e-09	1.76383e-05	9.61416	14.2198	13.9653	14.5001	14.1178	14.1703	11.6986	11.824	12.1618	11.9702	11.8751
MYCN	-0.117952	8.3202	-0.252913	0.805025	0.999156	-6.26651	9.76311	8.47266	7.99038	7.29525	7.7847	9.52378	8.62002	8.15695	7.99729	7.59783
AEN	2.43825	8.62313	9.63358	1.1204e-06	0.00109613	5.65349	10.2439	9.67544	9.26903	10.1442	9.87877	7.07871	7.42931	6.8016	7.74359	7.96681
GADD45A	2.63607	10.5021	16.3892	4.80772e-09	1.76383e-05	9.49943	11.9162	12.0453	11.6339	11.4937	12.0115	8.9032	9.34769	9.16477	9.01348	9.49125
NDC80	-1.01119	9.17918	-2.84633	0.0159815	0.615562	-3.13597	9.14034	8.69692	8.86887	7.41814	9.24364	9.54808	9.72359	9.55984	9.09158	10.5008
NEMF	-0.0505251	12.1395	-0.368212	0.719742	0.999156	-6.22908	12.1179	12.0053	12.3577	12.0277	12.0627	12.0511	11.9975	12.5158	12.2455	12.014
NOTCH3	1.5641	5.27401	1.12631	0.284137	0.980984	-5.668	4.4279	4.49886	4.89337	12.4733	3.98684	4.70975	4.18657	4.64299	4.92934	3.99113
ATM	-0.41843	6.30475	-1.26234	0.233076	0.975961	-5.51703	5.80328	5.67837	6.81142	6.87859	5.30601	5.92881	6.37668	7.11076	6.70062	6.45293
NTRK3	-0.0421953	4.73529	-0.160736	0.875232	0.999156	-6.28655	5.02477	4.96412	4.85978	4.23168	4.49062	5.27633	4.5682	5.32373	4.58033	4.03335
PERP	0.288256	8.87187	1.24813	0.238038	0.975961	-5.5334	9.38775	9.41104	9.13319	8.11943	9.02857	8.84962	8.90568	8.73392	8.49396	8.65553
TNFSF4	3.06239	7.78401	14.8716	1.33418e-08	3.91583e-05	8.88123	8.98222	9.47609	9.6752	9.33402	9.10852	5.79199	6.75067	5.95806	6.50348	6.25989
APOBEC3H	3.20688	9.03101	12.8777	5.95493e-08	0.000109236	7.8859	11.4041	10.3758	10.6725	10.1217	10.5981	8.06568	7.34273	7.15281	7.3207	7.25591
PI4K2B	-0.176492	9.7667	-0.965211	0.355294	0.995734	-5.82903	9.42579	9.85952	9.60804	9.64806	9.85087	9.55684	10.185	9.70983	9.51363	10.3094
PLK1	-0.125003	5.95256	-0.680323	0.510443	0.999156	-6.06113	5.95345	5.29042	6.23238	6.12103	5.85303	5.96736	5.87984	6.30767	6.09321	5.82724
FDXR	3.35005	12.5427	23.3299	1.11779e-10	1.64036e-06	11.3378	14.2694	14.0556	14.5026	14.1431	14.1178	10.7415	11.0556	11.1585	10.6848	10.6979
VWCE	3.88602	8.24381	17.0549	3.15764e-09	1.76383e-05	9.73928	9.5792	10.4844	10.7675	10.1016	10.0014	6.29805	6.79122	6.26182	6.08872	6.06417
AURKA	0.156618	7.37248	0.770744	0.457184	0.999156	-5.99519	7.19927	7.84603	7.17919	7.45011	7.57936	7.58661	7.6315	6.7766	7.00813	7.46801
PRELID1	0.00496649	12.1063	0.0235915	0.981603	0.999156	-6.29987	11.9854	11.9879	11.6537	12.2755	12.6416	12.2741	11.9201	11.6851	12.1057	12.5342
BMP2	NA	NA	NA	NA	NA	NA	NA	NA	NA	NA	NA	NA	NA	NA	NA	NA
PDPN	NA	NA	NA	NA	NA	NA	NA	NA	NA	NA	NA	NA	NA	NA	NA	NA
TTK	NA	NA	NA	NA	NA	NA	NA	NA	NA	NA	NA	NA	NA	NA	NA	NA
A1CF	NA	NA	NA	NA	NA	NA	NA	NA	NA	NA	NA	NA	NA	NA	NA	NA
DLGAP5	NA	NA	NA	NA	NA	NA	NA	NA	NA	NA	NA	NA	NA	NA	NA	NA
BUB1B	NA	NA	NA	NA	NA	NA	NA	NA	NA	NA	NA	NA	NA	NA	NA	NA
CDC25C	NA	NA	NA	NA	NA	NA	NA	NA	NA	NA	NA	NA	NA	NA	NA	NA
CLEC1B	NA	NA	NA	NA	NA	NA	NA	NA	NA	NA	NA	NA	NA	NA	NA	NA
NIPAL4	NA	NA	NA	NA	NA	NA	NA	NA	NA	NA	NA	NA	NA	NA	NA	NA
KIAA1462	NA	NA	NA	NA	NA	NA	NA	NA	NA	NA	NA	NA	NA	NA	NA	NA
TMEM30C	NA	NA	NA	NA	NA	NA	NA	NA	NA	NA	NA	NA	NA	NA	NA	NA
APOBEC4	NA	NA	NA	NA	NA	NA	NA	NA	NA	NA	NA	NA	NA	NA	NA	NA
APOBEC1	NA	NA	NA	NA	NA	NA	NA	NA	NA	NA	NA	NA	NA	NA	NA	NA
APOBEC2	NA	NA	NA	NA	NA	NA	NA	NA	NA	NA	NA	NA	NA	NA	NA	NA
AURKB	NA	NA	NA	NA	NA	NA	NA	NA	NA	NA	NA	NA	NA	NA	NA	NA
KIF20A	NA	NA	NA	NA	NA	NA	NA	NA	NA	NA	NA	NA	NA	NA	NA	NA
